# Supplementary material for: Glioblastoma and Anaplastic Astrocytoma: Differentiation Using MRI Texture Analysis
Source: Front Oncol. 2019 Sep 6;9:876. doi: 10.3389/fonc.2019.00876 (PMC6743014; doi:10.3389/fonc.2019.00876)
Supplement: Supplementary file 2 [file Table_2.xls]

## Sheet: Supplement Material 3
Supplementary table 2: The statistics of the forty texture features
Type: GBM=2, AA=0	minValue	meanValue	stdValue	maxValue	HISTO_Skewness	HISTO_Kurtosis	HISTO_Entropy_log10	HISTO_Energy	SHAPE_Volume (mL)	GLCM_Homogeneity	GLCM_Energy	GLCM_Contrast	GLCM_Correlation	GLCM_Entropy_log10	GLCM_Dissimilarity	GLRLM_SRE	GLRLM_LRE	GLRLM_LGRE	GLRLM_HGRE	GLRLM_SRLGE	GLRLM_SRHGE	GLRLM_LRLGE	GLRLM_LRHGE	GLRLM_GLNU	GLRLM_RLNU	GLRLM_RP	NGLDM_Coarseness	NGLDM_Contrast	NGLDM_Busyness	GLZLM_SZE	GLZLM_LZE	GLZLM_LGZE	GLZLM_HGZE	GLZLM_SZLGE	GLZLM_SZHGE	GLZLM_LZLGE	GLZLM_LZHGE	GLZLM_GLNU	GLZLM_ZLNU	GLZLM_ZP
2	0	180	87.5	503	0.581	3.06	1.53	0.0346	8.83	0.265	0.00246	68.9	0.516	2.76	6.18	0.96	1.19	7.21e-05	14200	6.91e-05	13600	8.64e-05	16700	65.1	1730	0.947	0.00412	0.24	0.282	0.711	9.43	6.99e-05	14600	4.89e-05	10500	0.000717	126000	32	479	0.509
2	0	94.3	71.4	400	1.23	3.82	1.28	0.082	105	0.429	0.0183	30.6	0.598	2.24	3.44	0.887	1.73	8.27e-05	12300	7.28e-05	11000	0.000148	20600	1600	17900	0.842	0.000255	0.158	10.8	0.632	7830	7.58e-05	13400	4.74e-05	8560	0.714	85900000	240	2300	0.221
2	0	73.5	51.3	236	0.574	2.54	1.26	0.0613	20.5	0.409	0.0119	29.4	0.363	2.17	3.84	0.874	2.84	8.58e-05	11800	7.47e-05	10300	0.000249	32600	724	10000	0.824	0.000455	0.252	17.9	0.443	3050	8.14e-05	12400	3.59e-05	5520	0.285	32700000	72.1	249	0.0879
2	54	316	115	1250	1.07	4.55	1.61	0.0298	93.3	0.281	0.00251	162	0.435	3.02	8.55	0.94	1.46	5.79e-05	17800	5.42e-05	16800	8.75e-05	25000	1750	53400	0.91	9.16e-05	0.169	3.17	0.667	670	5.45e-05	18900	3.58e-05	12900	0.0465	9670000	657	10800	0.389
2	0	127	44.6	534	0.891	5.48	1.23	0.0754	192	0.482	0.014	14.7	0.533	2.16	2.52	0.833	3.31	7.82e-05	12900	6.5e-05	10700	0.000259	42500	7810	81900	0.778	6.23e-05	0.028	15.3	0.432	135000	7.64e-05	13300	3.23e-05	5870	10.7	1700000000	255	1100	0.0424
2	11	752	256	1740	0.335	2.84	2	0.0119	42.5	0.148	0.000253	443	0.645	3.79	15.4	0.981	1.08	3.45e-05	31600	3.38e-05	31000	3.73e-05	33900	526	42200	0.975	0.000221	0.492	0.373	0.818	3.02	3.41e-05	32100	2.77e-05	26500	0.000108	90500	362	20400	0.719
2	52	766	335	2260	1.23	4.59	2.06	0.0111	84.8	0.17	0.000384	994	0.591	3.82	21	0.972	1.16	3.46e-05	32700	3.35e-05	32000	4.1e-05	36900	607	52200	0.96	0.000129	0.677	0.487	0.788	8.51	3.23e-05	35200	2.48e-05	28500	0.000359	216000	336	20900	0.621
2	278	576	94.8	899	-0.294	2.6	1.57	0.0312	9.78	0.242	0.00194	126	0.152	2.88	8.21	0.961	1.2	4.05e-05	25100	3.89e-05	24100	4.84e-05	30100	206	6100	0.948	0.000943	0.286	0.511	0.682	10.1	4.09e-05	24900	2.8e-05	16900	0.000401	259000	95.1	1510	0.496
2	110	298	72.2	599	0.434	3.22	1.46	0.0412	17.1	0.365	0.00486	41.4	0.575	2.61	4.56	0.905	1.97	5.92e-05	17100	5.36e-05	15500	0.000118	33400	434	9070	0.862	0.000752	0.136	1.28	0.539	518	5.79e-05	17500	3.09e-05	9520	0.0308	8740000	71.1	597	0.173
2	1310	3110	758	6490	0.883	3.93	1.3	0.265	54.6	0.37	0.106	1080	0.522	2.53	21	0.868	5.47	7.6e-06	137000	6.77e-06	116000	3.54e-05	854000	1260	7140	0.73	2.51e-05	1.27	1.18	0.906	8200	8.19e-06	126000	7.39e-06	115000	0.051	1320000000	57.5	4600	0.428
2	1260	3610	1200	8730	0.663	3.17	1.02	0.428	44	0.506	0.229	1620	0.432	1.98	23	0.807	9.01	7.86e-06	135000	6.64e-06	104000	5.77e-05	1420000	1860	5240	0.621	1.5e-05	1.63	1.59	0.931	18500	8.97e-06	117000	8.34e-06	109000	0.115	2980000000	35	3680	0.317
2	121	333	89.5	800	0.35	3.41	1.56	0.0325	50.2	0.282	0.00196	88.6	0.492	2.94	6.66	0.946	1.33	5.64e-05	18000	5.33e-05	17100	7.6e-05	23800	1040	28500	0.924	0.000231	0.168	2.53	0.605	32.1	5.49e-05	18500	3.28e-05	11400	0.00195	539000	386	4240	0.357
2	34	641	137	1250	-1.48	6.57	1.67	0.0296	38.2	0.305	0.0024	141	0.538	2.98	6.96	0.939	1.39	3.8e-05	27200	3.58e-05	25500	5.21e-05	38100	704	21400	0.915	0.000373	0.134	0.249	0.653	67	4e-05	26300	2.67e-05	16900	0.00239	1890000	182	3690	0.348
2	475	2320	631	6010	0.627	4.07	2.12	0.0231	130	0.156	0.00547	1990	0.6	3.93	31	0.966	1.63	1.05e-05	106000	1.02e-05	101000	1.46e-05	205000	461	35300	0.928	4.76e-05	1.93	0.42	0.887	620	1.08e-05	102000	9.55e-06	90700	0.00387	99700000	187	22600	0.735
2	187	513	80	850	-0.00292	3.52	1.51	0.0389	86.4	0.337	0.00337	52.4	0.556	2.76	4.91	0.927	1.43	4.38e-05	23100	4.06e-05	21400	6.25e-05	33200	1930	43000	0.902	0.000157	0.114	2.33	0.563	257	4.48e-05	22700	2.55e-05	12600	0.0111	5980000	461	4450	0.265
2	222	4420	750	7640	-0.785	4.51	0.168	0.916	117	0.957	0.91	225	0.26	0.204	2.26	0.444	257	7.21e-06	148000	3.75e-06	59100	0.0016	41300000	4680	1370	0.204	2.98e-05	0.026	0.388	0.963	791000	9.44e-06	121000	9.13e-06	116000	4.92	127000000000	13.4	1350	0.0416
2	0	252	56.2	765	0.635	5.8	1.35	0.0538	59.5	0.349	0.00454	29.3	0.444	2.52	3.85	0.932	1.35	6.36e-05	15900	5.92e-05	14800	8.59e-05	21300	631	10100	0.91	0.000674	0.0553	0.862	0.626	120	6.29e-05	16100	3.91e-05	10200	0.00751	1920000	163	1430	0.301
2	217	410	82.2	1030	0.471	3.7	1.51	0.0346	78.8	0.267	0.00197	86.1	0.366	2.89	6.77	0.949	1.28	5.03e-05	20100	4.77e-05	19200	6.5e-05	25600	1840	47300	0.93	0.000118	0.104	3.79	0.629	57	4.91e-05	20700	3.06e-05	13200	0.00324	1010000	760	8430	0.399
2	299	941	222	1480	-0.481	2.96	1.93	0.0135	13.1	0.138	0.000361	852	0.284	3.57	21.4	0.983	1.08	2.75e-05	38400	2.7e-05	37800	3e-05	41400	118	8430	0.976	0.000665	1.02	0.189	0.816	2.73	2.71e-05	38800	2.2e-05	31800	8.04e-05	100000	89.7	4080	0.73
2	7	2890	997	6350	0.135	2.56	1.53	0.218	88	0.345	0.0991	4610	0.348	2.73	43.3	0.891	5.38	1.02e-05	117000	9.45e-06	99500	3.75e-05	820000	1690	15300	0.731	6.1e-06	3.02	1.51	0.94	11800	1.15e-05	102000	1.08e-05	95800	0.0736	1900000000	72.4	11600	0.495
2	180	323	45.3	572	-0.0567	3.72	1.26	0.0673	54.5	0.403	0.00854	18.2	0.535	2.3	3.09	0.894	1.79	5.69e-05	17700	5.08e-05	15800	0.000102	31600	2290	28100	0.861	0.000196	0.0597	6.63	0.438	1850	5.65e-05	17800	2.47e-05	7820	0.106	32300000	267	952	0.123
2	140	507	152	1030	0.341	2.78	1.78	0.0195	20.3	0.251	0.000999	137	0.715	3.27	8.31	0.954	1.28	4.5e-05	23100	4.29e-05	22100	5.8e-05	29500	596	27700	0.934	0.000322	0.318	0.97	0.658	21.6	4.42e-05	23600	2.88e-05	15600	0.000993	487000	255	5570	0.421
2	0	555	125	1090	0.367	4.67	1.67	0.0281	28.6	0.285	0.00174	107	0.661	3.08	6.86	0.95	1.29	4.19e-05	24500	3.98e-05	23300	5.4e-05	31500	592	19100	0.93	0.000446	0.117	0.281	0.656	25.2	4.21e-05	24600	2.77e-05	16200	0.00106	605000	206	3670	0.401
2	119	316	113	1050	1.3	4.58	1.54	0.0398	71	0.328	0.00534	111	0.575	2.85	6.89	0.922	1.81	5.76e-05	17900	5.27e-05	16600	0.00011	30700	1590	37800	0.877	0.000128	0.168	3.58	0.672	1790	5.31e-05	19400	3.51e-05	13200	0.119	26800000	413	6870	0.321
2	90	245	54.7	415	-0.0163	2.77	1.35	0.0515	14.8	0.334	0.00491	44.9	0.238	2.5	4.88	0.925	1.53	6.43e-05	15700	5.95e-05	14500	9.8e-05	23900	549	9260	0.898	0.000597	0.188	3.12	0.522	114	6.44e-05	15700	3.36e-05	8170	0.00726	1790000	131	719	0.231
2	149	288	41.5	445	1.2	4.81	1.16	0.0926	3.28	0.42	0.0128	10.1	0.666	2.13	2.4	0.906	1.48	5.99e-05	16800	5.42e-05	15200	8.88e-05	24700	291	2590	0.875	0.00222	0.0601	0.767	0.642	1430	5.86e-05	17200	3.78e-05	11000	0.0874	23400000	36.1	246	0.17
2	0	252	82	870	1.54	6.61	1.42	0.0529	107	0.429	0.00785	29	0.74	2.49	3.19	0.884	1.82	6.35e-05	16000	5.58e-05	14200	0.000118	28600	7160	111000	0.839	6.47e-05	0.0411	4.63	0.608	27200	5.86e-05	17500	3.51e-05	10900	1.87	397000000	768	9900	0.165
2	0	180	60.8	655	1.7	9.48	1.3	0.0709	43.6	0.425	0.0123	41	0.369	2.31	3.82	0.883	2.38	7.12e-05	14200	6.26e-05	12600	0.000174	32800	1720	20500	0.828	0.000198	0.0519	2.89	0.619	3520	6.7e-05	15200	4.09e-05	9580	0.265	47000000	200	1920	0.172
2	0	146	81.3	396	0.0482	2.47	1.48	0.0367	20.2	0.337	0.00401	65.7	0.455	2.64	5.68	0.919	1.79	7.62e-05	13400	6.98e-05	12300	0.000139	23500	465	10900	0.881	0.000488	0.332	3.73	0.515	334	7.42e-05	13700	3.81e-05	7080	0.0293	3890000	100	713	0.194
2	386	2220	668	6460	1.17	5.01	2.11	0.0183	32.5	0.0974	0.00175	3850	0.2	3.76	45.3	0.985	1.21	1.1e-05	101000	1.09e-05	99000	1.25e-05	133000	119	8030	0.968	0.000131	3.36	0.201	0.919	38	1.14e-05	96700	1.04e-05	89200	0.000244	6010000	46.4	5600	0.802
2	0	203	64.6	457	-0.185	2.9	1.42	0.0441	88.8	0.391	0.0046	28.6	0.619	2.56	3.56	0.907	1.56	6.9e-05	14700	6.25e-05	13300	0.000108	22800	908	16800	0.876	0.000431	0.105	2.04	0.576	557	6.81e-05	14900	3.92e-05	8590	0.039	8010000	169	1410	0.192
2	120	222	29.2	318	-0.0728	2.77	1.08	0.0954	22.5	0.474	0.014	6.22	0.615	1.98	1.88	0.894	1.61	6.64e-05	15100	5.93e-05	13500	0.000107	24200	309	2540	0.863	0.00247	0.0564	1.69	0.538	569	6.52e-05	15400	3.51e-05	8260	0.0387	8370000	51.7	161	0.156
2	0	67.7	90.1	514	1.96	6.66	1.18	0.132	46.3	0.475	0.0432	61.1	0.465	1.98	4.12	0.861	2.08	8.66e-05	11900	7.35e-05	10400	0.00019	23300	1050	7690	0.796	0.000304	0.205	12	0.73	6420	7.64e-05	13400	5.52e-05	9900	0.62	66600000	122	1710	0.253
2	0	407	136	1130	0.553	4.67	1.69	0.0276	51.5	0.259	0.00179	188	0.445	3.14	9.11	0.951	1.29	5.13e-05	20200	4.87e-05	19300	6.71e-05	25700	924	31000	0.931	0.000197	0.194	0.851	0.715	56.6	4.97e-05	21100	3.52e-05	15300	0.00317	1020000	332	7990	0.453
2	43	325	114	934	0.617	2.99	1.62	0.027	64.6	0.282	0.0022	126	0.557	3.01	7.87	0.941	1.49	5.71e-05	18000	5.35e-05	17000	8.9e-05	25900	1130	37400	0.909	0.000148	0.202	2.36	0.639	361	5.44e-05	18800	3.44e-05	12100	0.0256	5120000	469	6660	0.374
2	3	719	352	1860	0.64	3.18	2.11	0.00963	11.3	0.143	0.000221	762	0.696	3.83	19.2	0.982	1.08	3.78e-05	31100	3.7e-05	30600	4.11e-05	33200	111	11100	0.975	0.00096	0.807	0.0909	0.832	3	3.62e-05	32400	2.95e-05	27500	0.000126	83000	77.4	5630	0.729
2	247	771	153	1280	-0.0811	2.3	1.78	0.018	64.4	0.259	0.00104	148	0.676	3.24	8.53	0.945	1.37	3.23e-05	31900	3.05e-05	30100	4.46e-05	43200	736	36300	0.922	0.000213	0.293	0.84	0.638	39.2	3.16e-05	32600	2e-05	21000	0.00135	1170000	290	6020	0.36
2	0	4020	1720	9820	1.19	3.9	0.903	0.48	31.6	0.482	0.221	1650	0.29	1.93	24.5	0.819	11.3	7.62e-06	139000	6.48e-06	110000	7.15e-05	1790000	1780	3760	0.642	1.77e-05	0.979	0.969	0.926	16000	8.89e-06	119000	8.25e-06	110000	0.0993	2570000000	25.8	2140	0.278
2	0	288	128	1250	1.58	5.99	1.59	0.0365	11.3	0.359	0.0047	114	0.574	2.81	6.21	0.916	1.6	6.07e-05	17100	5.52e-05	15800	0.0001	26400	539	13300	0.876	0.000448	0.169	0.678	0.723	782	5.56e-05	18900	3.93e-05	14000	0.0536	11400000	125	2830	0.315
2	412	5230	1040	9650	0.129	2.88	0.0252	0.988	65	0.991	0.981	27.7	0.178	0.0414	0.327	0.179	389	6.39e-06	159000	1.29e-06	27000	0.00242	62600000	3200	532	0.171	0.000342	0.000816	0.376	0.978	3470000	8.75e-06	133000	8.59e-06	130000	21.6	557000000000	2.9	109	0.00573
2	754	3830	1390	8900	0.596	3.18	0.889	0.512	52.5	0.622	0.356	1530	0.604	1.68	18.5	0.77	17.4	8.42e-06	130000	6.97e-06	93500	0.00011	2770000	1600	3970	0.513	1.87e-05	1.32	0.976	0.916	28200	9.91e-06	110000	9.05e-06	101000	0.176	4540000000	23.5	2900	0.255
2	33	174	73.9	822	2.22	11.4	1.33	0.0679	9.09	0.348	0.00826	76.1	0.385	2.47	5.54	0.923	1.7	7.23e-05	14100	6.65e-05	13000	0.000125	23400	375	5060	0.89	0.000985	0.0792	0.765	0.587	172	6.71e-05	15300	3.83e-05	9210	0.0131	2270000	51.7	489	0.232
2	830	2510	1120	7230	1.66	5.35	1.91	0.0556	21.6	0.192	0.0157	3250	0.428	3.3	37.3	0.947	1.83	1.09e-05	101000	1.06e-05	92900	1.63e-05	232000	106	3400	0.89	0.00011	4.37	0.301	0.897	327	1.16e-05	92200	1.04e-05	83200	0.00204	52400000	21.4	2190	0.659
2	0	274	65.7	541	0.21	3.7	1.43	0.0446	21.4	0.309	0.00322	51.2	0.421	2.66	5.07	0.945	1.29	6.15e-05	16400	5.81e-05	15500	7.93e-05	21100	218	4330	0.927	0.00149	0.1	0.366	0.636	29	6.15e-05	16500	3.91e-05	10500	0.00178	476000	81.5	766	0.384
2	0	95.7	88	706	1.82	8.38	1.34	0.0762	36.7	0.481	0.0267	53.9	0.569	2.23	3.86	0.848	4.01	8.22e-05	12500	6.89e-05	10700	0.000353	46500	1140	15100	0.765	0.00026	0.0899	4.57	0.487	14700	7.59e-05	13600	3.59e-05	6890	1.38	158000000	98.7	579	0.0958
2	452	1290	381	4450	2.14	12	2.09	0.00985	19.9	0.101	0.000237	1500	0.323	3.7	26.7	0.991	1.04	2.02e-05	53900	2e-05	53400	2.1e-05	56300	60.2	6020	0.987	0.00109	0.926	0.0484	0.895	1.68	2.02e-05	53900	1.8e-05	48500	3.32e-05	96500	50.5	4040	0.852
2	2	303	162	1150	1.23	4.29	1.7	0.0303	79	0.302	0.00357	255	0.511	3.06	9.68	0.935	1.38	6.01e-05	17600	5.57e-05	16600	8.55e-05	23300	663	20900	0.908	0.000246	0.338	1.12	0.747	724	5.46e-05	19500	4e-05	14800	0.0508	10400000	193	5920	0.424
2	0	65.9	59.9	326	1.25	3.87	1.19	0.101	12.3	0.474	0.0318	18.3	0.577	1.97	2.74	0.878	1.91	8.67e-05	11700	7.55e-05	10400	0.000172	21500	193	1810	0.823	0.00242	0.137	2.2	0.71	934	8.02e-05	12600	5.64e-05	9060	0.0885	9870000	35.6	353	0.256
2	207	356	52.9	545	0.139	3.14	1.33	0.0564	4.57	0.356	0.00597	26.4	0.423	2.4	3.79	0.937	1.41	5.42e-05	18600	5.08e-05	17400	7.66e-05	26200	170	2670	0.912	0.00253	0.112	0.636	0.58	46	5.43e-05	18500	3.14e-05	10800	0.00248	855000	47.4	317	0.301
2	0	182	95.9	890	1.08	5.72	1.56	0.0324	183	0.366	0.00334	71.8	0.54	2.79	5.12	0.905	1.87	7.18e-05	14300	6.47e-05	13000	0.000137	26200	3660	94300	0.863	7.11e-05	0.0938	6.42	0.559	1940	6.77e-05	15300	3.73e-05	8700	0.152	25000000	614	6630	0.17
2	2900	4110	410	5090	-0.116	2.19	0.00321	0.998	3.89	0.998	0.995	0.257	-0.00129	0.00849	0.0257	0.325	74.2	6.22e-06	161000	2.03e-06	52300	0.000461	11900000	391	129	0.364	0.0761	1.98e-05	3.29	0.5	582000	6.38e-06	157000	3.27e-06	76400	3.62	93600000000	1	1	0.00185
2	34	207	125	1030	1.78	7.35	1.53	0.0439	8.57	0.331	0.0055	82.6	0.738	2.75	5.61	0.932	1.36	6.92e-05	15000	6.4e-05	14100	9.65e-05	19800	268	5770	0.905	0.00126	0.145	0.451	0.721	423	6.36e-05	16400	4.52e-05	12000	0.0339	5270000	74	1390	0.381
2	167	437	127	872	0.682	3.29	1.69	0.0241	4.35	0.212	0.00125	198	0.329	3.05	10.2	0.97	1.15	4.9e-05	21000	4.75e-05	20400	5.69e-05	24100	74.4	2890	0.959	0.00224	0.418	0.251	0.737	6.57	4.8e-05	21500	3.5e-05	16000	0.000339	130000	41.9	947	0.581
2	229	486	176	1200	0.705	2.72	1.76	0.0214	42.2	0.241	0.00167	311	0.487	3.23	12	0.952	1.31	4.62e-05	22800	4.36e-05	21900	6.29e-05	28600	570	25200	0.929	0.000185	0.652	2.58	0.737	176	4.3e-05	24400	3.11e-05	18300	0.0105	2960000	265	7700	0.503
2	273	895	235	1780	0.485	3.12	1.97	0.0124	10.6	0.133	0.000349	740	0.308	3.56	20.1	0.986	1.06	2.89e-05	36700	2.85e-05	36200	3.09e-05	38900	89	6940	0.981	0.00102	0.672	0.115	0.843	2.21	2.86e-05	37100	2.4e-05	31400	6.6e-05	78600	69	3780	0.775
2	179	558	82.3	830	0.038	2.7	1.53	0.0336	26.2	0.33	0.00295	45.5	0.607	2.74	4.88	0.922	1.57	4.13e-05	24500	3.81e-05	22600	6.46e-05	38500	539	13700	0.893	0.00062	0.106	0.621	0.532	107	4.17e-05	24300	2.22e-05	12900	0.00433	2660000	132	1120	0.233
2	131	926	276	2080	0.361	2.76	2.04	0.0103	23.2	0.133	0.000255	944	0.316	3.74	22.9	0.983	1.08	2.85e-05	38100	2.8e-05	37500	3.09e-05	41000	159	14900	0.976	0.000432	0.768	0.179	0.816	2.63	2.81e-05	38600	2.28e-05	31700	7.71e-05	97000	117	7230	0.732
2	486	1890	449	6960	1.81	9.52	2.12	0.00904	119	0.141	0.000313	1790	0.463	4	28.2	0.978	1.15	1.27e-05	84600	1.24e-05	82700	1.43e-05	100000	1090	117000	0.967	4.18e-05	1.26	0.795	0.82	16.6	1.24e-05	85700	1e-05	71400	0.000129	2380000	701	7240	0.695
2	126	471	144	1280	0.868	3.84	1.73	0.0227	28.7	0.274	0.00168	125	0.638	3.06	7.42	0.951	1.25	4.68e-05	22200	4.43e-05	21200	5.95e-05	27100	204	8210	0.934	0.00109	0.211	0.248	0.738	48.1	4.4e-05	23600	3.19e-05	17800	0.0026	898000	91.5	2380	0.476
2	538	1490	650	4930	2.29	8.98	2.12	0.0106	14	0.104	0.00058	3430	0.418	3.56	39.3	0.986	1.09	1.84e-05	62600	1.82e-05	61300	1.95e-05	73300	41.6	4070	0.978	0.000712	2.83	0.0745	0.899	8.66	1.85e-05	60500	1.65e-05	55200	7.49e-05	1230000	30.3	2720	0.821
2	0	380	155	835	0.219	2.55	1.78	0.0189	46.3	0.254	0.000964	151	0.681	3.29	8.6	0.952	1.3	5.38e-05	19500	5.11e-05	18600	7.14e-05	25000	1320	62600	0.93	0.000128	0.409	2.92	0.693	45.4	5.23e-05	20000	3.63e-05	13900	0.00296	737000	591	14300	0.429
2	0	477	162	1270	-0.458	2.72	1.8	0.0181	61.1	0.239	0.000858	208	0.559	3.33	9.82	0.956	1.27	4.74e-05	22200	4.54e-05	21200	6e-05	28400	1680	84000	0.936	8.72e-05	0.262	1.49	0.685	22.4	4.86e-05	21700	3.36e-05	14700	0.00102	518000	754	18900	0.438
2	551	2130	452	5830	1.77	10.3	2.11	0.00984	56	0.107	0.000295	1450	0.448	3.92	27.6	0.988	1.08	1.08e-05	98000	1.07e-05	96700	1.15e-05	109000	159	16200	0.981	0.000286	1.14	0.108	0.886	4.44	1.09e-05	96700	9.65e-06	86000	3.57e-05	604000	120	10400	0.814
2	36	646	294	2060	0.383	2.4	1.99	0.0121	37.2	0.18	0.000649	795	0.552	3.62	19.3	0.971	1.17	3.98e-05	28400	3.84e-05	27700	4.83e-05	32200	291	23200	0.958	0.000278	0.678	0.337	0.802	13.5	3.67e-05	30300	2.89e-05	24700	0.000733	263000	163	9720	0.625
2	584	2360	856	5150	0.44	2.47	1.98	0.0617	15.2	0.142	0.0106	4800	0.444	3.28	50.6	0.964	1.44	1.13e-05	105000	1.11e-05	99800	1.42e-05	175000	186	4040	0.931	9.76e-05	5.82	0.271	0.938	232	1.23e-05	94000	1.14e-05	88800	0.00145	37200000	17.3	2820	0.7
2	67	247	35.7	468	0.834	5.97	1.13	0.0989	92.6	0.439	0.0141	12.8	0.388	2.1	2.47	0.891	1.62	6.38e-05	15700	5.68e-05	14000	0.000103	25300	2580	21000	0.856	0.000246	0.0291	3.76	0.614	11600	6.26e-05	16100	3.84e-05	9920	0.747	180000000	263	1780	0.157
2	49	564	122	973	-0.164	3.36	1.69	0.0253	10	0.273	0.00171	118	0.551	3.07	7.59	0.946	1.35	4.14e-05	24800	3.91e-05	23500	5.61e-05	33400	372	13300	0.923	0.000581	0.183	0.287	0.646	46.8	4.11e-05	25100	2.65e-05	16200	0.00191	1160000	126	2300	0.367
2	92	1240	543	3930	1.15	5.01	2.25	0.00789	50	0.112	0.000207	3760	0.207	3.91	39.8	0.987	1.06	2.31e-05	53100	2.28e-05	52400	2.44e-05	56900	114	14200	0.982	0.000415	2.09	0.0745	0.878	2.46	2.3e-05	53800	1.99e-05	48100	5.05e-05	172000	80.4	8780	0.805
2	111	269	43	410	0.158	3.1	1.24	0.0664	6.75	0.391	0.00889	20	0.405	2.25	3.31	0.905	1.84	6.17e-05	16300	5.59e-05	14700	0.000114	29900	287	3670	0.869	0.00144	0.0908	1.2	0.468	311	6.19e-05	16300	2.91e-05	7570	0.0191	5070000	37.4	148	0.138
2	4	351	127	1090	0.362	3.2	1.71	0.0228	97.5	0.246	0.00121	185	0.412	3.2	9.56	0.952	1.34	5.55e-05	18700	5.27e-05	17800	7.6e-05	24400	1490	58800	0.929	0.000102	0.224	2.24	0.658	52.6	5.32e-05	19500	3.46e-05	13000	0.00348	810000	643	11700	0.413
2	0	198	58.3	676	1.82	12.1	1.32	0.0624	32.9	0.397	0.0082	47.2	0.312	2.42	4.14	0.895	2.13	6.93e-05	14600	6.19e-05	13100	0.000149	30700	1220	16600	0.851	0.000311	0.0438	1.54	0.563	1030	6.61e-05	15400	3.63e-05	8950	0.0712	14800000	147	1110	0.157
2	21	316	139	1370	1.26	6.01	1.69	0.0249	132	0.251	0.00159	230	0.412	3.17	9.94	0.953	1.32	5.84e-05	17800	5.53e-05	17100	7.98e-05	22600	2200	80500	0.93	7.26e-05	0.156	2.58	0.716	436	5.51e-05	18900	3.87e-05	13900	0.033	5770000	1070	22500	0.488
2	179	610	161	1060	-0.207	2.82	1.81	0.0181	25.2	0.203	0.000716	225	0.507	3.32	10.6	0.971	1.13	3.96e-05	26300	3.84e-05	25600	4.47e-05	29800	152	7830	0.962	0.00105	0.478	0.244	0.745	5.17	3.98e-05	26300	2.97e-05	19500	0.000203	137000	90.4	2720	0.607
2	127	302	72.1	556	0.0657	2.61	1.47	0.0383	33.4	0.32	0.00278	48.7	0.562	2.75	4.99	0.937	1.4	5.89e-05	17200	5.51e-05	16100	8.31e-05	23900	819	18500	0.913	0.000364	0.193	3.41	0.571	65.7	5.78e-05	17500	3.29e-05	10100	0.0042	1040000	275	2150	0.301
2	140	358	121	935	1.14	4.1	1.62	0.0305	33	0.282	0.00282	149	0.511	2.97	8.21	0.943	1.49	5.44e-05	18900	5.1e-05	17900	8.38e-05	27000	641	19500	0.912	0.000276	0.29	2.19	0.698	199	5.1e-05	20200	3.5e-05	14300	0.0126	3150000	241	4500	0.413
2	91	2830	754	5420	-0.832	4.14	1.51	0.206	28.8	0.38	0.108	2980	0.414	2.45	29.9	0.893	5.19	9.64e-06	127000	8.95e-06	110000	3.58e-05	800000	487	5010	0.736	3.56e-05	2.06	0.238	0.919	3410	1.07e-05	116000	9.89e-06	106000	0.0212	549000000	35.4	3570	0.496
0	1990	3010	317	3970	-0.67	4.09	1.54	0.0338	1.2	0.19	0.00429	187	0.187	2.42	10.2	0.981	1.08	0.00805	1220	0.00786	1200	0.00884	1320	12	340	0.976	0.0179	0.416	0.0415	0.792	2.46	0.00679	1230	0.00364	985	0.0204	2960	8.55	154	0.726
0	85	417	152	834	0.294	2	1.67	0.0232	1.25	0.201	0.00131	149	0.52	2.97	9.21	0.975	1.11	0.00342	1010	0.00333	994	0.00382	1090	28.6	1170	0.966	0.00572	0.621	0.152	0.784	4.57	0.00344	1140	0.00281	944	0.0163	3210	18.1	476	0.647
0	826	3090	653	4800	-0.588	3.77	1.61	0.0291	14.3	0.234	0.00163	143	0.307	2.95	8.65	0.964	1.18	0.00323	1460	0.00314	1410	0.00361	1750	117	3710	0.951	0.00162	0.312	0.227	0.683	7.33	0.00377	1400	0.00256	939	0.0148	11600	57.7	951	0.517
0	277	469	59.7	716	0.384	4.12	1.48	0.0411	0.598	0.261	0.00361	56.9	0.507	2.54	5.72	0.967	1.14	0.00141	1030	0.00137	1000	0.00158	1180	20.6	467	0.957	0.0164	0.189	0.0481	0.703	6.5	0.00157	1030	0.00119	733	0.00761	6840	10.3	134	0.55
0	280	964	302	1880	-0.257	2.73	1.66	0.0257	6.7	0.226	0.00142	220	0.361	3.04	10.6	0.961	1.23	0.0107	934	0.01	902	0.0163	1100	111	3960	0.944	0.00135	0.523	0.408	0.692	12.8	0.00692	1010	0.00431	707	0.488	7250	56	987	0.486
0	93	753	156	1580	0.328	5.73	1.41	0.0491	1.17	0.273	0.00349	53.3	0.315	2.58	5.41	0.961	1.17	0.00282	885	0.00277	850	0.00303	1040	47.8	891	0.948	0.00695	0.118	0.0824	0.7	10.5	0.00421	883	0.00383	611	0.016	9210	21	237	0.501
0	100	159	16.9	237	0.353	4.03	1.49	0.0398	3	0.229	0.00203	78.7	0.322	2.84	6.89	0.969	1.13	0.00215	858	0.00211	833	0.00235	963	99.4	2340	0.959	0.00264	0.175	0.209	0.743	8.33	0.00258	899	0.00217	687	0.0128	6750	48.6	775	0.572
0	200	306	48	527	1.29	5.66	1.52	0.0392	3.66	0.287	0.00309	63.2	0.512	2.69	5.68	0.959	1.23	0.00623	546	0.00592	526	0.00775	653	97.2	2290	0.942	0.00343	0.152	0.197	0.66	13.3	0.00636	614	0.00395	427	0.0593	6020	37.9	496	0.458
0	120	563	217	1210	0.161	2.06	1.67	0.023	4.9	0.251	0.00119	119	0.646	3.11	7.74	0.959	1.19	0.00434	884	0.00408	858	0.00557	993	111	4390	0.944	0.00197	0.425	0.405	0.746	25.5	0.0034	1040	0.00249	794	0.262	7500	60	1380	0.515
0	202	332	59.5	603	0.446	2.86	1.57	0.03	9.61	0.278	0.00207	75.3	0.572	2.89	6.42	0.945	1.35	0.00629	546	0.00594	518	0.0086	716	430	12800	0.924	0.000493	0.218	1.45	0.576	26.9	0.006	599	0.00296	363	0.15	13100	150	1660	0.342
0	151	313	61.8	969	1.76	9.65	1.24	0.0728	46.1	0.389	0.00857	30.2	0.34	2.33	3.62	0.912	1.66	0.00816	203	0.00738	189	0.0142	303	2070	24200	0.877	0.000215	0.0339	4.13	0.563	703	0.00682	310	0.00332	204	5.86	92800	305	1930	0.195
0	192	282	43	394	0.348	2.96	1.6	0.0289	0.102	0.148	0.00918	294	0.16	2.06	13.5	0.989	1.04	0.0155	1030	0.0155	1020	0.0156	1080	2.96	100	0.985	0.0405	1.19	0.0262	0.889	1.83	0.0182	1030	0.0181	923	0.0192	1980	2.24	65.5	0.829
0	497	962	144	1390	0.037	2.46	1.61	0.0275	2.99	0.245	0.00189	115	0.46	2.83	7.85	0.964	1.19	0.0024	1260	0.00232	1210	0.00279	1470	54.1	1820	0.952	0.00415	0.259	0.13	0.689	7.33	0.00247	1270	0.00141	868	0.0138	8530	29.7	483	0.531
0	335	687	117	968	-0.457	2.91	1.67	0.0246	0.601	0.223	0.00117	110	0.599	3.05	7.87	0.969	1.14	0.00338	1440	0.00331	1390	0.00368	1660	65.1	2450	0.958	0.00349	0.337	0.119	0.719	5.68	0.00433	1400	0.00382	982	0.0135	8360	37.1	754	0.57
0	205	539	143	1180	0.609	4.07	1.57	0.032	1.68	0.228	0.00178	88.6	0.476	2.86	7.16	0.97	1.13	0.00737	603	0.0072	589	0.00807	662	45.4	1320	0.961	0.00561	0.234	0.126	0.743	5.16	0.00839	675	0.00687	530	0.0312	2440	26.2	449	0.589
0	109	525	141	1050	-0.00596	2.66	1.58	0.03	1.3	0.231	0.00167	91.6	0.483	2.87	7.27	0.969	1.14	0.00385	917	0.0038	887	0.00408	1050	37.8	1170	0.958	0.00626	0.285	0.105	0.722	6.87	0.00532	895	0.00481	631	0.0142	6560	21.4	363	0.567
0	71	201	45.6	348	0.311	2.8	1.62	0.0278	2.32	0.257	0.00166	54.4	0.697	2.89	5.72	0.967	1.14	0.00227	1040	0.00222	1010	0.00251	1180	62.6	2080	0.956	0.00443	0.223	0.136	0.737	7.08	0.0027	1100	0.00222	836	0.012	6830	33	664	0.558
0	191	608	183	1270	0.185	2.49	1.62	0.0263	2.04	0.255	0.00148	65.5	0.694	2.93	6.13	0.965	1.15	0.00491	759	0.00479	732	0.00543	874	58.9	2050	0.954	0.0052	0.223	0.128	0.713	7.45	0.00597	750	0.00485	529	0.0284	5840	32.2	600	0.542
0	233	796	288	1370	-0.00891	1.55	1.7	0.0223	1.22	0.233	0.00165	120	0.751	2.9	7.99	0.969	1.14	0.00392	1310	0.00381	1270	0.00441	1480	22.9	963	0.958	0.00966	0.598	0.0581	0.767	6.25	0.00429	1300	0.00359	979	0.0237	7280	12.9	361	0.608
0	315	474	75.6	693	0.618	2.65	1.68	0.0242	0.822	0.263	0.00126	69.3	0.802	3.04	6.13	0.964	1.17	0.00434	913	0.00416	880	0.00515	1070	86.7	3270	0.951	0.00384	0.252	0.207	0.702	7.44	0.00381	894	0.00225	626	0.0311	7030	47.9	904	0.527
0	242	351	28.8	552	0.36	4.31	1.38	0.0504	4.26	0.285	0.00313	39	0.423	2.66	4.81	0.955	1.2	0.00286	570	0.00274	546	0.00335	676	249	4460	0.941	0.0014	0.0914	0.493	0.691	23.3	0.00312	601	0.00207	424	0.0532	11900	95.6	1030	0.437
0	1920	3250	640	5680	1.23	4.18	1.54	0.0414	7.65	0.217	0.00248	230	0.211	2.84	10.8	0.969	1.16	0.00515	665	0.005	650	0.00583	737	77	1770	0.958	0.00259	0.378	0.29	0.738	7.22	0.00552	774	0.004	615	0.0302	3170	33.9	575	0.572
0	240	355	51.3	688	1.15	5.82	1.44	0.0439	2.82	0.312	0.00321	41.2	0.587	2.65	4.46	0.949	1.23	0.0075	347	0.0072	332	0.00889	410	117	2370	0.932	0.00308	0.112	0.315	0.675	50	0.00969	430	0.00782	309	0.338	9850	37.8	463	0.378
0	353	976	432	2450	0.674	2.55	1.65	0.0264	23.1	0.276	0.00229	140	0.552	2.97	8.15	0.945	1.37	0.0161	576	0.0145	556	0.0294	686	369	12900	0.92	0.000443	0.489	2.68	0.65	96	0.00807	717	0.00424	481	4.87	6800	149	2530	0.406
0	196	605	117	921	-0.51	3.03	1.61	0.0292	5.3	0.257	0.00158	97.9	0.553	3	7.22	0.959	1.24	0.00177	1440	0.00167	1380	0.0023	1800	237	7450	0.942	0.000985	0.252	0.403	0.666	12.9	0.00159	1400	0.000929	917	0.0194	19400	107	1650	0.461
0	205	405	71.8	1170	2.72	19.8	1.2	0.0837	3.98	0.373	0.00867	28.4	0.374	2.29	3.42	0.927	1.35	0.00867	214	0.00817	200	0.0111	277	256	2620	0.903	0.00209	0.0396	0.463	0.679	426	0.012	281	0.00869	211	2.58	73600	49.3	405	0.27
0	128	663	190	1100	-0.259	2.31	1.68	0.0227	2.61	0.252	0.00116	77.5	0.77	3.05	6.52	0.964	1.16	0.00248	1410	0.0024	1350	0.00278	1680	62.9	2530	0.952	0.00442	0.306	0.115	0.706	9.76	0.00269	1260	0.00169	864	0.0129	19400	35.8	710	0.53
0	118	275	43	466	0.474	3.5	1.5	0.0376	3.27	0.258	0.00205	52.6	0.552	2.82	5.6	0.965	1.15	0.00179	933	0.00174	903	0.00201	1060	119	2920	0.954	0.00242	0.155	0.27	0.717	8.24	0.00203	999	0.0016	749	0.0128	6870	58.9	841	0.527
0	80	263	56.6	564	0.0143	3.66	1.48	0.0397	12.8	0.309	0.00252	37	0.662	2.78	4.48	0.942	1.26	0.00331	664	0.00316	625	0.00394	843	409	8980	0.923	0.000908	0.0887	0.571	0.657	93.8	0.00446	657	0.00312	440	0.151	70700	123	1540	0.34
0	115	234	56.9	1120	6	58.2	0.914	0.161	38.2	0.606	0.0435	9.79	0.573	1.66	1.51	0.774	4.49	0.02	88.6	0.0153	74.8	0.0945	286	3520	14800	0.704	0.000238	0.00744	4.87	0.58	60200	0.0147	290	0.00659	212	1230	3240000	99.6	618	0.0586
0	253	538	104	890	-0.507	3.46	1.58	0.0328	0.443	0.217	0.00263	105	0.53	2.65	7.8	0.975	1.11	0.0107	956	0.0105	932	0.0126	1060	16	459	0.966	0.0157	0.344	0.0358	0.732	3.73	0.0077	981	0.00292	743	0.0443	3500	9.72	160	0.632
0	326	464	75.6	984	0.998	4	1.43	0.0441	21.8	0.335	0.0039	59.3	0.513	2.68	5.21	0.928	1.43	0.0135	256	0.0124	243	0.02	332	618	12200	0.905	0.000489	0.133	2.5	0.572	126	0.0121	359	0.00678	231	2.69	11400	154	1340	0.277
0	1520	2380	311	3120	-0.248	2.46	1.69	0.0228	5.06	0.196	0.00145	177	0.325	2.92	10.1	0.977	1.1	0.00256	1380	0.00253	1350	0.00269	1510	33.3	1390	0.97	0.00549	0.463	0.0893	0.773	3.28	0.00306	1390	0.0027	1080	0.00591	4440	21.8	565	0.675
0	128	395	113	928	1.19	5.17	1.51	0.0397	2.15	0.258	0.00258	72.5	0.478	2.75	6.18	0.965	1.16	0.00667	566	0.00647	551	0.00752	629	68.6	1610	0.953	0.00465	0.181	0.147	0.71	9.23	0.00704	678	0.00479	536	0.0443	3710	29.4	454	0.525
0	307	568	77.7	849	-0.323	3.52	1.56	0.0337	3.63	0.253	0.00227	92	0.425	2.87	7.08	0.958	1.23	0.00204	1060	0.00197	1010	0.00241	1320	184	5030	0.941	0.00116	0.22	0.373	0.655	12.6	0.00239	1020	0.00174	658	0.0184	14200	77	1080	0.458
0	103	272	47.5	605	1.15	6.36	1.36	0.0541	4.28	0.319	0.00383	33.1	0.56	2.59	4.2	0.948	1.24	0.00292	525	0.00278	500	0.00351	638	217	3550	0.931	0.00192	0.0694	0.349	0.656	33.3	0.00346	577	0.00255	394	0.0858	14800	70.5	660	0.378
0	206	575	116	931	0.0699	2.87	1.61	0.0283	1.33	0.21	0.00147	97.7	0.503	2.93	7.79	0.972	1.12	0.00223	1200	0.0022	1170	0.00239	1340	38.2	1260	0.963	0.00587	0.302	0.096	0.741	4.86	0.00281	1220	0.00247	907	0.00751	5630	21.9	430	0.6
0	164	388	40.7	531	-0.331	5.75	1.43	0.0462	0.979	0.255	0.00324	60.4	0.324	2.6	5.94	0.965	1.15	0.00199	1620	0.00197	1560	0.00209	1850	37.9	759	0.955	0.00847	0.148	0.0709	0.703	7.08	0.00303	1630	0.00283	1150	0.00709	11100	17.4	213	0.536
0	97	253	69.4	854	3.66	19.8	1.07	0.134	9.06	0.514	0.0308	30.4	0.264	1.87	2.69	0.863	2.31	0.00697	240	0.00597	219	0.0167	435	798	4930	0.814	0.000811	0.0356	1.09	0.669	2400	0.00603	489	0.00395	378	17.5	340000	53.1	567	0.17
0	153	392	70.3	723	0.266	3.6	1.5	0.0383	3.97	0.276	0.00224	48.3	0.604	2.81	5.23	0.958	1.18	0.00238	811	0.0023	779	0.0027	950	136	3230	0.945	0.00241	0.137	0.245	0.675	11.6	0.0029	857	0.00225	600	0.0205	8850	57.9	751	0.468
0	313	1400	443	2380	-0.11	2.02	1.73	0.0201	25.3	0.228	0.000955	172	0.581	3.2	9.54	0.962	1.22	0.00246	1350	0.00235	1290	0.00313	1660	288	13100	0.946	0.000548	0.573	0.988	0.672	10	0.00221	1290	0.00135	842	0.0306	13600	157	3100	0.49
0	101	204	34.9	337	0.592	3.23	1.57	0.0323	3.2	0.244	0.00173	66.5	0.617	2.91	6.28	0.967	1.14	0.00228	896	0.00222	870	0.00253	1010	99.7	2870	0.957	0.00278	0.206	0.238	0.72	7.82	0.00268	960	0.0022	702	0.0155	5630	49.4	854	0.545
0	136	400	114	1210	1.07	5.95	1.42	0.0475	4.32	0.324	0.00344	36.3	0.587	2.64	4.27	0.943	1.26	0.00852	317	0.008	303	0.0109	381	194	3570	0.925	0.0021	0.0933	0.456	0.662	34.4	0.00849	406	0.00532	300	0.287	7760	61.1	651	0.36
0	381	743	145	1360	0.922	3.98	1.55	0.0339	6.31	0.254	0.00229	116	0.358	2.86	7.84	0.955	1.3	0.003	688	0.00286	664	0.00406	827	135	3660	0.935	0.00159	0.221	0.417	0.667	19.5	0.00299	832	0.00211	605	0.0742	7910	56	789	0.442
0	125	272	47.8	512	0.996	5.8	1.47	0.0423	2.98	0.254	0.00236	55.4	0.562	2.78	5.75	0.967	1.14	0.00279	683	0.00272	662	0.00309	774	122	2680	0.956	0.00256	0.117	0.202	0.718	8.56	0.00329	712	0.0026	523	0.0182	5310	59.1	793	0.545
0	202	252	34.3	724	5.75	56.5	1.02	0.121	3.53	0.435	0.0217	30.7	0.239	1.9	2.95	0.896	1.96	0.0472	66.8	0.0423	62.3	0.095	103	323	2310	0.861	0.00202	0.027	1.12	0.472	486	0.0455	174	0.018	127	21	16800	30.4	98.1	0.139
